# Supplementary material for: Influence of Vitamin D on the Vasoactive Effect of Estradiol in a Rat Model of Polycystic Ovary Syndrome
Source: Int J Mol Sci. 2021 Aug 30;22(17):9404. doi: 10.3390/ijms22179404 (PMC8431242; doi:10.3390/ijms22179404)
Supplement: Supplementary file 1 [file ijms-22-09404-s001.zip]

Archive with 1 entries (1 files):
- ijms-1345992-supplementary.pdf
